# Supplementary material for: Prevention of Gestational Diabetes Mellitus and Gestational Weight Gain Restriction in Overweight/Obese Pregnant Women: A Systematic Review and Network Meta-Analysis
Source: Nutrients. 2022 Jun 9;14(12):2383. doi: 10.3390/nu14122383 (PMC9231262; doi:10.3390/nu14122383)
Supplement: Supplementary file 1 [file nutrients-14-02383-s001.zip]

Archive with 4 entries (4 files):
- Figure S1.pdf
- Figure S2.pdf
- Figure S3-new.pdf
- search strategy.pdf
